# Supplementary material for: A New Means to Generate Liposomes by Rehydrating Engineered Lipid Nanoconstructs
Source: Micromachines (Basel). 2025 Jan 25;16(2):138. doi: 10.3390/mi16020138 (PMC11857817; doi:10.3390/mi16020138)
Supplement: Supplementary file 1 [file micromachines-16-00138-s001.zip]

Archive with 1 entries (1 files):
- micromachines-3270579-supplementary.pdf
